# Supplementary material for: Proteome Analysis of Urinary Biomarkers in a Bovine IRBP-Induced Uveitis Rat Model via Data-Independent Acquisition and Parallel Reaction Monitoring Proteomics
Source: Front Mol Biosci. 2022 Feb 22;9:831632. doi: 10.3389/fmolb.2022.831632 (PMC8901606; doi:10.3389/fmolb.2022.831632)
Supplement: Supplementary file 1 [file DataSheet1.xlsx]

## Sheet: Table S1
Table S1: 26 windows variable isolation windows used in DIA method
m/z	z	t start (min)	t stop (min)	Name	Isolation Window (m/z)
379	1	0	60		58
427	1	0	60		38
458	1	0	60		24
480	1	0	60		20
499.5	1	0	60		19
518.5	1	0	60		19
536.5	1	0	60		17
553	1	0	60		16
570	1	0	60		18
587.5	1	0	60		17
604	1	0	60		16
621	1	0	60		18
640	1	0	60		20
660	1	0	60		20
680.5	1	0	60		21
702	1	0	60		22
724.5	1	0	60		23
746.5	1	0	60		21
769.5	1	0	60		25
795	1	0	60		26
821.5	1	0	60		27
851	1	0	60		32
887.5	1	0	60		41
938	1	0	60		60
1011	1	0	60		86
1127	1	0	60		146

## Sheet: Table S2
Table S2. 150 targeted peptidesfor PRM analyis
m/z	z	t time (min)	stop time (min)
1003	2	45.03	53.03
692.34	2	62.19	70.19
873.095	3	77.1	85.1
766.344	3	63.36	71.36
447.738	2	26.39	34.39
441.26	2	91.33	99.33
711.865	2	38.03	46.03
666.307	3	57.7	65.7
558.637	3	44.39	52.39
934.457	3	50.37	58.37
808.377	2	78.32	86.32
447.536	3	69.37	77.37
855.081	3	59.84	67.84
656.642	3	54.24	62.24
813.369	2	54.37	62.37
609.313	3	91.22	99.22
710.001	3	95.4	103.4
703.321	3	100.81	108.81
773.388	2	91.92	99.92
594.793	2	61.87	69.87
770.368	2	45.13	53.13
1081.08	3	30.63	38.63
509.264	2	17.72	25.72
551.762	2	30.48	38.48
387.718	2	27.54	35.54
721.886	2	96.89	104.89
768.398	2	57.83	65.83
497.783	2	18.46	26.46
464.563	3	17.3	25.3
563.803	2	32.45	40.45
584.264	2	11.34	19.34
811.051	3	59.22	67.22
834.41	2	43.27	51.27
472.295	2	55.7	63.7
506.737	2	43.83	51.83
646.831	2	45.43	53.43
679.286	2	19.13	27.13
501.73	2	30.13	38.13
657.357	2	33.69	41.69
603.319	2	72.3	80.3
656.867	2	44.68	52.68
552.928	3	31.87	39.87
772.867	2	28.96	36.96
775.861	2	57.97	65.97
645.274	2	71.39	79.39
1114.43	2	53.19	61.19
588.299	2	37.3	45.3
553.263	2	15.88	23.88
606.299	2	56.95	64.95
816.874	2	37.68	45.68
948.124	3	91.1	99.1
576.829	2	54.74	62.74
927.9	2	83.47	91.47
1459.18	2	103.02	111.02
1011.01	2	55.02	63.02
804.714	3	72.8	80.8
722.325	2	28.91	36.91
512.769	2	33.36	41.36
443.582	3	48.91	56.91
453.225	3	18.06	26.06
607.316	2	26.83	34.83
593.972	3	29.68	37.68
476.248	2	33.52	41.52
1136.5	2	62.21	70.21
819.045	3	20.36	28.36
920.413	3	27.02	35.02
1229.56	2	74.38	82.38
444.245	2	17.91	25.91
639.794	2	24.91	32.91
434.234	2	34.56	42.56
925.915	2	87.18	95.18
627.326	2	53.63	61.63
575.271	2	17.66	25.66
374.195	2	21.54	29.54
500.752	2	29.34	37.34
530.313	2	53.13	61.13
481.6	3	27.58	35.58
607.314	2	52.67	60.67
374.198	2	16.56	24.56
471.766	2	18.54	26.54
839.743	3	82.06	90.06
635.947	3	9.4	17.4
946.358	2	39.86	47.86
756.342	2	57.01	65.01
595.717	2	12.44	20.44
1053.42	2	43.37	51.37
904.949	2	63.29	71.29
625.835	2	43.67	51.67
565.788	2	19.54	27.54
397.245	2	19.63	27.63
790.444	2	60.52	68.52
756.705	3	44.91	52.91
471.253	2	57.07	65.07
805.854	2	79.12	87.12
853.959	2	88.84	96.84
504.271	2	36.6	44.6
637.367	2	78.19	86.19
988.971	2	89.24	97.24
716.855	2	19.18	27.18
563.785	2	37.37	45.37
541.322	2	65.85	73.85
660.337	2	40.06	48.06
729.05	3	51.72	59.72
618.846	2	18.56	26.56
932.435	2	26.47	34.47
761.817	2	10.98	18.98
687.828	2	28.5	36.5
456.271	2	55.89	63.89
834.42	2	71.98	79.98
472.245	2	33.62	41.62
626.903	2	89.63	97.63
448.776	2	27.89	35.89
442.7	2	21.26	29.26
773.354	2	34.44	42.44
480.753	2	21.81	29.81
527.284	2	91.03	99.03
478.727	2	45.5	53.5
636.308	2	58.07	66.07
587.237	2	19.04	27.04
1082.04	2	96.22	104.22
442.747	2	41.77	49.77
608.251	2	11.6	19.6
697.347	2	18.85	26.85
902.983	2	85.37	93.37
462.745	2	36.1	44.1
570.296	2	45.59	53.59
566.273	3	29.69	37.69
579.314	2	54.95	62.95
672.323	2	52.7	60.7
583.796	2	65.85	73.85
666.988	3	99.66	107.66
935.499	2	108.18	116.18
466.745	2	27.32	35.32
417.225	2	19.03	27.03
749.88	2	83.83	91.83
798.42	3	87.05	95.05
745.371	2	65.18	73.18
780.904	2	77.61	85.61
691.835	2	42.39	50.39
635.79	2	41.47	49.47
652.359	2	44.78	52.78
824.878	2	20.35	28.35
725.312	2	35.83	43.83
1235.1	2	89.15	97.15
447.719	2	19.21	27.21
857.97	2	45.99	53.99
678.393	2	55.32	63.32
579.788	2	37.36	45.36
611.825	2	36.98	44.98
759.398	2	74.11	82.11
